# Supplementary material for: Novel Thiazole-Fused [4,5-g] or [5,4-g]Quinazolin-8-ones and Their Quinazoline Analogues: Synthesis and Biological Evaluation
Source: Pharmaceuticals (Basel). 2024 Oct 30;17(11):1452. doi: 10.3390/ph17111452 (PMC11597202; doi:10.3390/ph17111452)
Supplement: Supplementary file 1 [file pharmaceuticals-17-01452-s001.zip]

Archive with 1 entries (1 files):
- pharmaceuticals-3285900-supplementary.pdf
